# Supplementary material for: Inequality of household consumption and air pollution-related deaths in China
Source: Nat Commun. 2019 Sep 25;10:4337. doi: 10.1038/s41467-019-12254-x (PMC6761204; doi:10.1038/s41467-019-12254-x)
Supplement: Supplementary file 3 — Source Data [file 41467_2019_12254_MOESM3_ESM.xlsx]

## Sheet: Figure 1
Data for Figure 1. Outdoor PM2.5 related premature deaths attributed to sources and consumption activities in 2012 in China.
Type	Deaths (103)	Percentage (%)
Rural direct	193.758	18
Urban direct	17.7909	2
Rural indirect	70.4884	6
Urban indirect	200.369	18
Government consumption	52.2816	5
Capital formation	412.502	38
Exports	129.553	12
Cross-boundary transport	7.52539	1
Total	1084.27	100

## Sheet: Figure 2
Data for Figure 2. Per capita intensity for household consumption related premature deaths of 12 income groups.
Income group	Income (RMB)	Air pollution deaths per capita from direct emissions (10-4)	Air pollution deaths per capita from indirect emissions (10-4)	Total air pollution deaths per capita (10-4)	95% CI
Rural, extremely poor	2501.83	3.4204	0.7688	4.1892	3.0-5.3
Rural, poor	4502.92	2.9435	0.831	3.7745	2.8-4.7
Rural, middle	6731	3.0645	0.9814	4.0459	3.1-5.0
Rural, middle high	9886.78	3.127	1.2731	4.4001	3.3-5.5
Rural, high	17414	2.8398	1.7464	4.5862	3.6-5.6
Urban, extremely poor	8287.66	0.1962	1.413	1.6092	1.1-2.1
Urban, poor	11579.7	0.2076	1.7645	1.9721	1.4-2.5
Urban, lower-middle	15865.2	0.2231	2.1278	2.3509	1.7-3.0
Urban, middle	20837	0.238	2.632	2.87	2.1-3.6
Urban, middle high	27880.3	0.2967	3.2559	3.5526	2.5-4.6
Urban, rich	38383.5	0.2098	3.7795	3.9893	2.6-5.4
Urban, very rich	58967.2	0.3571	5.0134	5.3705	3.8-7.0
Rural average	8207.31	3.079	1.1201	4.1991	2.9-5.5
Urban average	24638.3	0.2486	2.8002	3.0488	2.1-4.0
National average	16949.9	1.573	2.0141	3.5871	2.4-4.7

## Sheet: Figure 3
Data for Figure 3. Lorenz curves for air pollution-related deaths attributable to consumption and income earned for households.
	Income per Capita(RMB)	Cumulated income ratios (%)	Cumulated population ratio (%)	Cumulated death ratios (%)	Cumulated direct deaths ratio (%)	Cumulated indirect deaths ratio (%)
'Beijing-R1'	0	0	0	0	0	0
'Beijing-R2'	0	0	0	0	0	0
'Beijing-U1'	0	0	0	0	0	0
'Beijing-U2'	0	0	0	0	0	0
'Beijing-U4'	0	0	0	0	0	0
'Tianjin-R1'	0	0	0	0	0	0
'Tianjin-R2'	0	0	0	0	0	0
'Tianjin-U1'	0	0	0	0	0	0
'Hebei-U6'	0	0	0	0	0	0
'Shanxi-R4'	0	0	0	0	0	0
'Liaoning-R2'	0	0	0	0	0	0
'Liaoning-U6'	0	0	0	0	0	0
'Jilin-U4'	0	0	0	0	0	0
'Jilin-U6'	0	0	0	0	0	0
'Heilongjiang-U6'	0	0	0	0	0	0
'Shanghai-R1'	0	0	0	0	0	0
'Shanghai-R2'	0	0	0	0	0	0
'Shanghai-R4'	0	0	0	0	0	0
'Shanghai-U1'	0	0	0	0	0	0
'Shanghai-U2'	0	0	0	0	0	0
'Shanghai-U3'	0	0	0	0	0	0
'Jiangsu-R1'	0	0	0	0	0	0
'Jiangsu-U1'	0	0	0	0	0	0
'Zhejiang-R1'	0	0	0	0	0	0
'Zhejiang-R3'	0	0	0	0	0	0
'Zhejiang-U1'	0	0	0	0	0	0
'Fujian-R1'	0	0	0	0	0	0
'Fujian-U2'	0	0	0	0	0	0
'Jiangxi-U6'	0	0	0	0	0	0
'Shandong-R2'	0	0	0	0	0	0
'Henan-U6'	0	0	0	0	0	0
'Hubei-U6'	0	0	0	0	0	0
'Hunan-R2'	0	0	0	0	0	0
'Hunan-R3'	0	0	0	0	0	0
'Hunan-U6'	0	0	0	0	0	0
'Guangdong-R1'	0	0	0	0	0	0
'Guangxi-R4'	0	0	0	0	0	0
'Guangxi-U6'	0	0	0	0	0	0
'Chongqing-U1'	0	0	0	0	0	0
'Chongqing-U6'	0	0	0	0	0	0
'Sichuan-U2'	0	0	0	0	0	0
'Sichuan-U7'	0	0	0	0	0	0
'Guizhou-R5'	0	0	0	0	0	0
'Guizhou-U7'	0	0	0	0	0	0
'Yunnan-R5'	0	0	0	0	0	0
'Yunnan-U6'	0	0	0	0	0	0
'Shaanxi-R4'	0	0	0	0	0	0
'Shaanxi-U2'	0	0	0	0	0	0
'Shaanxi-U5'	0	0	0	0	0	0
'Shaanxi-U7'	0	0	0	0	0	0
'Gansu-R5'	0	0	0	0	0	0
'Gansu-U7'	0	0	0	0	0	0
'Qinghai-R5'	0	0	0	0	0	0
'Qinghai-U6'	0	0	0	0	0	0
'Ningxia-U3'	0	0	0	0	0	0
'Ningxia-U6'	0	0	0	0	0	0
'Xinjiang-U7'	0	0	0	0	0	0
'Shanxi-R1'	1835.84	0.0324407	0.299518	0.315198	0.529313	0.147968
'Yunnan-R1'	1970.93	0.0887369	0.783662	0.581272	1.01808	0.240114
'Shaanxi-R1'	2074.09	0.12797	1.10429	1.00974	1.87808	0.33154
'Gansu-R1'	2144.98	0.194745	1.63194	1.36995	2.535	0.460009
'Henan-R1'	2173.25	0.3129	2.55347	2.35416	4.28325	0.84748
'Guangxi-R1'	2185.8	0.371271	3.00612	2.59402	4.7174	0.935597
'Ningxia-R1'	2224.47	0.378426	3.06064	2.64388	4.80187	0.958411
'Guizhou-R1'	2257.15	0.443958	3.55274	3.08835	5.56684	1.15257
'Xinjiang-R1'	2301.28	0.472986	3.76655	3.13317	5.62159	1.18963
'Hebei-R1'	2333.96	0.563838	4.42634	4.17508	7.43753	1.62699
'Jilin-R1'	2345.63	0.592487	4.63337	4.39138	7.86414	1.67904
'Heilongjiang-R1'	2347.18	0.629691	4.90203	4.76862	8.63638	1.74776
'Qinghai-R1'	2553.2	0.644843	5.00261	4.8038	8.69297	1.76623
'Liaoning-R1'	2559.92	0.681881	5.24786	5.22089	9.53178	1.85393
'Hainan-R1'	2695.34	0.69356	5.3213	5.25758	9.5995	1.86639
'Shandong-R1'	2728.18	0.819753	6.10533	6.38702	11.6494	2.27696
'Anhui-R1'	2735.34	0.910984	6.67065	7.54534	14.0493	2.46557
'Inner_Mongolia-R1'	2739.53	0.940044	6.85044	7.78542	14.5059	2.53652
'Hunan-R1'	2842.17	1.04484	7.47541	8.37311	15.5291	2.78406
'Jiangxi-R1'	2989.93	1.11842	7.89252	8.76304	16.1936	2.95956
'Hubei-R1'	2999.38	1.20231	8.36662	9.56195	17.7194	3.19073
'Chongqing-R1'	3005.94	1.24055	8.58224	9.8925	18.3469	3.28935
'Sichuan-R1'	3074	1.38132	9.35844	10.9293	20.3491	3.57213
'Ningxia-R2'	3692.17	1.39266	9.41052	10.9763	20.4253	3.59635
'Fujian-R2'	3787	1.45115	9.6723	11.0277	20.4593	3.66124
'Shanxi-R2'	3810.42	1.515	9.9563	11.3358	20.9445	3.83102
'Xinjiang-R2'	3819.65	1.56102	10.1605	11.3802	20.9951	3.87061
'Jiangsu-R2'	3860	1.66548	10.6192	12.2112	22.4823	4.18918
'Guizhou-R2'	3939.48	1.80063	11.2007	12.7781	23.4127	4.47209
'Gansu-R2'	4063.66	1.85777	11.4391	12.9511	23.7124	4.54611
'Zhejiang-R2'	4096	1.93101	11.7421	13.1335	23.9622	4.67603
'Guangdong-R2'	4099.49	2.06392	12.2917	13.6077	24.7939	4.87086
'Guangxi-R2'	4110.36	2.16853	12.7231	13.8276	25.1645	4.97315
'Shaanxi-R2'	4284.89	2.31754	13.3125	14.5803	26.6085	5.18585
'Yunnan-R2'	4331.94	2.54397	14.1985	15.0692	27.445	5.40323
'Henan-R2'	4510.75	2.77651	15.0723	15.9612	28.9657	5.80417
'Inner_Mongolia-R2'	4547.06	2.82258	15.244	16.1852	29.3787	5.88052
'Qinghai-R2'	4837.04	2.83555	15.2895	16.2032	29.4052	5.89196
'Hebei-R2'	4844.31	3.01435	15.9151	16.9592	30.7625	6.17832
'Anhui-R2'	4898.94	3.1651	16.4367	17.9674	32.7582	6.4152
'Sichuan-R2'	4950	3.38004	17.1726	18.8775	34.4793	6.69199
'Chongqing-R2'	5025.71	3.44066	17.3771	19.1634	35.0064	6.78944
'Hainan-R2'	5068.54	3.46159	17.4471	19.1968	35.0641	6.80397
'Jiangxi-R2'	5354.91	3.58317	17.8319	19.5621	35.6186	7.02152
'Hubei-R2'	5371.83	3.7218	18.2693	20.2867	36.8942	7.31569
'Jilin-R2'	5515.91	3.78658	18.4684	20.4708	37.247	7.36812
'Heilongjiang-R2'	5519.55	3.86749	18.7169	20.7768	37.861	7.43344
'Shandong-R3'	5662.55	4.11584	19.4603	21.7963	39.5816	7.90541
'Xinjiang-R3'	5765.15	4.18007	19.6491	21.8436	39.6314	7.95067
'Gansu-R3'	5862.34	4.25969	19.8793	22.0099	39.9011	8.03631
'Guizhou-R3'	5920.95	4.36589	20.1833	22.4048	40.5522	8.231
'Qinghai-U1'	5931.04	4.38388	20.2347	22.4148	40.5536	8.24779
'Tianjin-R3'	5975.07	4.39837	20.2759	22.5243	40.7795	8.2665
'Liaoning-R3'	6019.84	4.48213	20.5117	22.8781	41.4736	8.35439
'Xinjiang-U1'	6148.36	4.51846	20.6118	22.904	41.4763	8.39844
'Ningxia-R3'	6158.47	4.5414	20.675	22.9649	41.5679	8.43533
'Guangxi-R3'	6525.4	4.83386	21.4347	23.3626	42.1755	8.66917
'Hainan-U1'	6570	4.84807	21.4713	23.3689	42.1758	8.68008
'Henan-R3'	6606.46	5.16761	22.2911	24.1664	43.4786	9.083
'Anhui-R3'	6646.02	5.35892	22.7791	25.0887	45.259	9.33506
'Sichuan-R3'	6709	5.63225	23.4696	25.9206	46.796	9.61615
'Shanxi-U1'	6711.3	5.69968	23.6399	26.0346	46.8621	9.76772
'Shanxi-R3'	6754.43	5.90291	24.1499	26.6936	47.8227	10.1911
'Fujian-R3'	6761	5.99913	24.3911	26.7526	47.8594	10.2675
'Yunnan-R3'	6838.06	6.15566	24.7791	27.0069	48.2734	10.397
'Hainan-R3'	6854.06	6.1817	24.8435	27.0374	48.3237	10.412
'Inner_Mongolia-R3'	6863.06	6.246	25.0023	27.2564	48.7118	10.499
'Chongqing-R3'	6869.09	6.32373	25.1942	27.5207	49.1849	10.6003
'Qinghai-R3'	6978.05	6.3418	25.238	27.5381	49.2087	10.6126
'Beijing-R3'	7019	6.36046	25.2831	27.628	49.3882	10.6325
'Hebei-R3'	7094.98	6.60616	25.8701	28.3172	50.7916	10.7639
'Guangdong-R3'	7188.49	6.84328	26.4292	28.7923	51.567	11.0045
'Jilin-U1'	7192.6	6.8913	26.5423	28.8185	51.5742	11.0456
'Jiangxi-R3'	7264.61	7.04559	26.9023	29.1698	52.0761	11.2792
'Hubei-R3'	7287.57	7.22153	27.3115	29.862	53.2512	11.5942
'Ningxia-U1'	7288.86	7.24586	27.3681	29.8962	53.2536	11.6533
'Jiangsu-R3'	7293	7.44869	27.8395	30.6947	54.6204	12.0079
'Hubei-U1'	7416.29	7.57552	28.1294	30.8574	54.6866	12.2459
'Shaanxi-R3'	7495.9	7.69648	28.4029	31.2038	55.3025	12.3819
'Hunan-U1'	7586.9	7.82643	28.6932	31.3451	55.3238	12.6169
'Yunnan-U1'	7599.81	7.89228	28.8401	31.3766	55.3296	12.6685
'Heilongjiang-R3'	7652.66	8.00954	29.0998	31.6862	55.9373	12.7452
'Guangxi-U1'	7660.32	8.08342	29.2633	31.7256	55.9424	12.8115
'Shanghai-R3'	7707	8.10085	29.3016	31.7502	55.9487	12.8504
'Hebei-U1'	7720.62	8.2356	29.5975	31.9289	56.0451	13.0934
'Jilin-R3'	7732.14	8.32341	29.79	32.1025	56.3673	13.151
'Heilongjiang-U1'	7803.86	8.48922	30.1501	32.2146	56.4022	13.3233
'Guizhou-U1'	7860.56	8.5855	30.3577	32.3602	56.4802	13.5217
'Liaoning-U1'	7861.16	8.68786	30.5784	32.444	56.496	13.6586
'Gansu-U1'	7900.58	8.76819	30.7507	32.5043	56.5136	13.7521
'Ningxia-R4'	8039.4	8.78314	30.7823	32.5352	56.557	13.7733
'Jiangxi-U1'	8063	8.87325	30.9717	32.6231	56.5638	13.9246
'Henan-U1'	8141.77	9.04303	31.3251	32.8123	56.622	14.2161
'Xinjiang-R4'	8316.97	9.13252	31.5075	32.862	56.6668	14.2696
'Shandong-U1'	8613.15	9.35445	31.9443	33.1277	56.6953	14.7207
'Zhejiang-R4'	8725	9.51562	32.2574	33.3365	56.9236	14.9143
'Inner_Mongolia-U1'	8845.92	9.58074	32.3821	33.4189	56.9975	15.0032
'Sichuan-R4'	8905	9.9123	33.0132	34.2225	58.4156	15.327
'Anhui-R4'	9040.34	10.1456	33.4507	35.0451	59.9493	15.594
'Shaanxi-U1'	9131	10.3126	33.7606	35.2001	59.985	15.8423
'Chongqing-R4'	9182.53	10.4076	33.9359	35.4693	60.4549	15.9547
'Hainan-R4'	9351.37	10.44	33.9948	35.498	60.4985	15.9718
'Henan-R4'	9516.11	10.8607	34.7441	36.3541	61.8592	16.4337
'Sichuan-U1'	9582.87	11.198	35.3406	36.5554	61.8694	16.7843
'Guangdong-R4'	9682.69	11.4997	35.8688	37.0125	62.5725	17.0492
'Anhui-U1'	9751.6	11.631	36.0971	37.1269	62.593	17.237
'Fujian-U1'	9762	11.7347	36.2771	37.1738	62.5963	17.318
'Guangdong-U1'	9822.11	11.8657	36.5032	37.2459	62.6019	17.442
'Guangdong-U2'	9822.11	12.0936	36.8964	37.3711	62.6115	17.6576
'Jiangxi-R4'	9881.78	12.2817	37.2191	37.707	63.0556	17.9088
'Inner_Mongolia-R4'	9900.84	12.3713	37.3725	37.9157	63.4052	18.0075
'Hubei-R4'	9913.01	12.5859	37.7394	38.573	64.4815	18.3377
'Fujian-R4'	9964.08	12.7572	38.0309	38.6585	64.5341	18.4488
'Guizhou-R4'	9977.18	12.9162	38.301	39.0494	65.1572	18.6584
'Liaoning-R4'	10019.4	13.1789	38.7453	39.6889	66.3643	18.8545
'Shandong-R4'	10037.6	13.9694	40.0803	41.6157	69.2247	20.0522
'Jiangsu-U2'	10052.4	14.2155	40.4951	41.7604	69.2315	20.3046
'Hunan-R4'	10106.3	14.8254	41.5182	42.8233	70.7793	20.9887
'Xinjiang-U2'	10156.2	14.8741	41.5993	42.8518	70.7819	21.0374
'Hebei-R4'	10219.8	15.1975	42.1358	43.6708	72.3193	21.2954
'Tianjin-R4'	10295.3	15.2224	42.1768	43.7751	72.5287	21.3177
'Gansu-R4'	10350.1	15.3311	42.3547	43.9423	72.7805	21.4188
'Hainan-U2'	10600	15.3549	42.3928	43.9514	72.7809	21.4346
'Shanxi-U2'	10611	15.4543	42.5517	44.0727	72.8377	21.6062
'Jiangsu-R4'	10680	15.7353	42.9976	44.8391	74.0475	22.0264
'Jilin-R4'	10707.9	15.8507	43.1802	45.0009	74.3374	22.0882
'Heilongjiang-R4'	10715	16.0004	43.4171	45.2755	74.8621	22.1674
'Zhejiang-U2'	10862	16.1849	43.7049	45.4412	74.8653	22.46
'Jilin-U2'	10885.5	16.2648	43.8294	45.4777	74.8741	22.5181
'Hubei-U2'	11122.7	16.4312	44.0829	45.6632	74.9437	22.7941
'Yunnan-U2'	11232.5	16.5324	44.2356	45.7046	74.9503	22.8627
'Guangxi-U2'	11321.9	16.6459	44.4055	45.7558	74.9565	22.9491
'Hebei-U2'	11324.8	16.849	44.7095	45.9849	75.0716	23.2673
'Jiangxi-U2'	11332	16.9697	44.89	46.0791	75.0786	23.4295
'Hunan-U2'	11378.6	17.1401	45.1439	46.2426	75.1007	23.7036
'Chongqing-U2'	11389.1	17.2924	45.3705	46.3794	75.1047	23.944
'Qinghai-U2'	11422.1	17.3221	45.4146	46.3934	75.1066	23.9674
'Yunnan-R4'	11445.6	17.5549	45.7593	46.6349	75.4785	24.1071
'Henan-U2'	11656.5	17.7857	46.095	46.8657	75.5426	24.4681
'Liaoning-U2'	11751	17.9541	46.3379	46.9614	75.5615	24.6237
'Tianjin-U2'	11769.3	18.0203	46.4332	47.007	75.5632	24.7036
'Beijing-R4'	12094	18.0523	46.4781	47.0986	75.7417	24.7274
'Qinghai-R4'	12319.8	18.077	46.5121	47.1175	75.7648	24.7429
'Gansu-U2'	12375.9	18.1986	46.6786	47.1939	75.7835	24.8644
'Guangxi-R5'	12693.4	18.44	47.0009	47.3731	76.0157	25.0023
'Heilongjiang-U2'	12720.6	18.7066	47.3561	47.5154	76.0568	25.2236
'Shandong-U2'	13093.8	19.0347	47.781	47.8448	76.0901	25.7842
'Hunan-R5'	13110.4	19.7972	48.7668	48.8724	77.5322	26.4882
'Anhui-U2'	13209	19.9786	48.9996	49.0054	77.5501	26.7111
'Shaanxi-R5'	13234.1	20.1437	49.211	49.3129	78.0373	26.8782
'Guizhou-U2'	13383	20.3079	49.4189	49.4975	78.1304	27.1342
'Inner_Mongolia-U2'	13471.2	20.4042	49.5401	49.5993	78.2205	27.2452
'Ningxia-U2'	13592.9	20.4481	49.5948	49.6383	78.2231	27.3126
'Ningxia-R5'	14193.7	20.4782	49.6308	49.6833	78.2794	27.3488
'Guangdong-U3'	14364.5	20.968	50.2087	49.9297	78.2954	27.7752
'Sichuan-R5'	14428	21.4427	50.7664	50.6891	79.5288	28.1643
'Hainan-U3'	14468	21.5066	50.8413	50.7094	79.5299	28.1996
'Guangxi-U3'	14618.7	21.7946	51.1752	50.8289	79.5426	28.4025
'Sichuan-U3'	14628.3	22.2675	51.7231	51.0761	79.5555	28.8327
'Shanxi-U3'	14658	22.5173	52.012	51.355	79.686	29.2275
'Xinjiang-R5'	14683.7	22.6394	52.1529	51.4106	79.7305	29.2919
'Jiangsu-U3'	14756.3	23.0042	52.572	51.6079	79.7417	29.6344
'Fujian-U3'	14825	23.1664	52.7574	51.6659	79.7463	29.7342
'Hubei-U3'	14835.8	23.5936	53.2455	52.0869	79.8936	30.3689
'Hebei-U3'	14871.7	24.0841	53.8045	52.5985	80.1268	31.098
'Shanxi-R5'	15066.5	24.2754	54.0197	52.9865	80.6292	31.3967
'Henan-U3'	15097.8	24.851	54.666	53.5242	80.7707	32.2437
'Hunan-U3'	15177.1	25.2888	55.1549	53.8925	80.8183	32.8626
'Anhui-R5'	15562.2	25.6286	55.525	54.5855	82.0149	33.1623
'Liaoning-U3'	15573.7	26.0589	55.9933	54.8225	82.059	33.5498
'Hainan-R5'	15652.4	26.1072	56.0456	54.8483	82.0943	33.5683
'Jiangxi-U3'	15759.6	26.5357	56.5065	55.1442	82.1147	34.0793
'Chongqing-R5'	15920.7	26.6812	56.6614	55.4104	82.5522	34.2118
'Xinjiang-U3'	16097.8	26.9699	56.9654	55.5565	82.5646	34.4622
'Beijing-U3'	16386	27.258	57.2634	55.7387	82.5896	34.7672
'Tianjin-U3'	16514	27.3523	57.3602	55.7983	82.5922	34.8714
'Shaanxi-U3'	16557.3	27.9219	57.9433	56.2161	82.6746	35.5512
'Jilin-U3'	16557.7	28.372	58.404	56.3979	82.7158	35.8428
'Yunnan-U3'	16623	28.9342	58.9773	56.6062	82.7449	36.191
'Anhui-U3'	16625	29.3701	59.4217	56.9209	82.7924	36.7144
'Heilongjiang-U3'	16629.2	29.6957	59.7536	57.081	82.8389	36.9632
'Qinghai-U3'	16783.5	29.734	59.7923	57.0953	82.8408	36.9872
'Guangdong-R5'	16841.8	30.6596	60.7238	57.9314	83.9928	37.5765
'Chongqing-U3'	16900.4	30.9783	61.0434	58.1878	84.0001	38.0275
'Fujian-R5'	16936.4	31.3093	61.3747	58.3144	84.0759	38.1937
'Gansu-U3'	16954.2	31.4632	61.5286	58.4049	84.0971	38.3384
'Jiangxi-R5'	17010.7	31.7373	61.8017	58.7189	84.4554	38.6179
'Hubei-R5'	17064.5	32.0498	62.1122	59.3233	85.3509	38.9948
'Zhejiang-U3'	17256	32.3457	62.4028	59.5288	85.3548	39.3577
'Inner_Mongolia-R5'	17480.1	32.468	62.5213	59.7324	85.6681	39.4757
'Shandong-U3'	17573.6	33.2885	63.3128	60.4909	85.7438	40.7676
'Inner_Mongolia-U3'	17679.8	33.5245	63.539	60.7277	85.9468	41.0306
'Henan-R5'	17835.7	34.2212	64.2011	61.5283	87.1396	41.5251
'Guizhou-U3'	18031.3	34.4227	64.3905	61.7309	87.2259	41.8185
'Tianjin-R5'	18356.8	34.5439	64.5025	62.025	87.7826	41.9074
'Jilin-R5'	18812.8	34.7275	64.6679	62.1673	88.0221	41.9738
'Heilongjiang-R5'	18825.3	34.9659	64.8825	62.4048	88.4554	42.0584
'Shanghai-U4'	19059	35.3468	65.2213	62.8387	88.5061	42.7916
'Sichuan-U4'	19091.8	35.9249	65.7344	63.1091	88.5217	43.2611
'Hubei-U4'	19098.6	36.4303	66.1831	63.5951	88.6752	44.0067
'Hebei-R5'	19154.5	36.966	66.6571	64.3409	89.9414	44.3461
'Ningxia-U4'	19280.1	37.0235	66.7076	64.3867	89.9441	44.4255
'Jiangsu-U4'	19403.6	37.9196	67.4904	64.8361	89.9679	45.2073
'Hebei-U4'	19436.8	38.4855	67.9839	65.3368	90.2117	45.9086
'Shanghai-R5'	19449.4	38.659	68.1351	65.4969	90.2706	46.1478
'Fujian-U4'	19465	39.0566	68.4813	65.6233	90.28	46.3656
'Henan-U4'	19507.4	39.7257	69.0627	66.1567	90.4256	47.2019
'Guangdong-U4'	19516.2	41.0525	70.215	66.8088	90.4794	48.3212
'Hunan-U4'	19537.9	41.5705	70.6644	67.2317	90.5324	49.0331
'Hainan-U4'	19886	41.6505	70.7326	67.255	90.5336	49.0736
'Shanxi-U4'	19958	41.9741	71.0075	67.5582	90.6625	49.513
'Zhejiang-R5'	20195.6	43.0261	71.8903	68.3022	91.2555	50.375
'Liaoning-U4'	20327.7	43.5422	72.3207	68.5631	91.3023	50.8031
'Liaoning-R5'	20531.6	43.7795	72.5166	68.8311	91.7762	50.9103
'Jiangsu-R5'	20901	44.7693	73.3193	70.3003	93.7349	51.9971
'Tianjin-U4'	21099	44.985	73.4926	70.4323	93.7404	52.2279
'Anhui-U4'	21150	45.5093	73.9128	70.7649	93.7846	52.7857
'Heilongjiang-U4'	21411.7	45.8898	74.2139	70.9327	93.8332	53.0467
'Beijing-R5'	21564	46.0458	74.3366	71.2332	94.3927	53.1449
'Guangxi-U4'	21697.8	46.7992	74.9251	71.5379	94.4253	53.662
'Chongqing-U4'	21776.2	47.1139	75.1701	71.7529	94.431	54.0405
'Jiangxi-U4'	21803.2	47.7409	75.6575	72.1553	94.4561	54.7377
'Gansu-U4'	21869.3	47.9109	75.7893	72.2473	94.4762	54.8859
'Shandong-R5'	22389.9	48.655	76.3526	73.2181	95.5758	55.7559
'Zhejiang-U4'	23073	49.3941	76.8955	73.6833	95.5879	56.5751
'Inner_Mongolia-U4'	23219.1	49.689	77.1108	73.9631	95.8238	56.8892
'Shandong-U4'	23505.4	50.7168	77.852	74.847	95.911	58.3954
'Xinjiang-U4'	23533.6	50.8994	77.9835	74.9318	95.9174	58.5413
'Guizhou-U4'	23720.9	51.1472	78.1606	75.168	96.0082	58.8911
'Shaanxi-U4'	23829.3	51.5176	78.424	75.4165	96.057	59.2955
'Qinghai-U4'	23948.4	51.5704	78.4614	75.4356	96.0589	59.3281
'Yunnan-U4'	24282.5	51.9364	78.7169	75.5774	96.0756	59.5676
'Sichuan-U5'	25046.2	52.6595	79.2062	75.9004	96.0967	60.1265
'Jiangsu-U5'	25401.6	53.7289	79.9198	76.3901	96.1215	60.9792
'Fujian-U5'	25432	54.2468	80.265	76.5408	96.1325	61.239
'Hainan-U5'	26622	54.3469	80.3287	76.5655	96.1337	61.282
'Shanxi-U5'	26785	54.7404	80.5777	76.9096	96.272	61.787
'Guangdong-U5'	26810.4	56.3757	81.6115	77.605	96.3191	62.9886
'Hebei-U5'	26849.4	57.4368	82.2814	78.4558	96.7024	64.2046
'Hubei-U5'	26991.2	58.4367	82.9093	79.3151	96.9555	65.5375
'Tianjin-U5'	27198.1	58.7108	83.0802	79.4581	96.9614	65.7873
'Henan-U5'	27256.4	60.0207	83.8948	80.3966	97.1996	67.2729
'Jilin-U5'	27527.7	60.5174	84.2006	80.5762	97.2372	67.5634
'Shanghai-U5'	27597	61.035	84.5185	81.0395	97.2868	68.3497
'Hunan-U5'	27612.1	62.0595	85.1474	81.7704	97.3722	69.5849
'Gansu-U5'	28093.4	62.1613	85.2088	81.8218	97.3836	69.6675
'Heilongjiang-U5'	28217.4	62.3966	85.3502	81.9153	97.4077	69.8153
'Ningxia-U5'	28551.3	62.5034	85.4136	81.9875	97.4123	69.9402
'Liaoning-U5'	28630.3	63.511	86.0101	82.4631	97.4896	70.7269
'Beijing-U5'	28731.5	64.4234	86.5484	82.9083	97.5495	71.4731
'Chongqing-U5'	28871.8	65.0134	86.8947	83.3007	97.56	72.1637
'Anhui-U5'	29087.9	65.925	87.4259	83.8197	97.6293	73.0339
'Xinjiang-U5'	29817.9	66.0286	87.4848	83.8676	97.633	73.1165
'Zhejiang-U5'	30173	66.9097	87.9798	84.351	97.6472	73.9663
'Inner_Mongolia-U5'	30229.1	67.266	88.1796	84.6718	97.9126	74.3303
'Jiangxi-U5'	30652	67.5149	88.3172	84.8233	97.9227	74.5923
'Shandong-U5'	31258.4	68.8182	89.0239	85.8413	98.0204	76.329
'Yunnan-U5'	31290.7	69.0278	89.1374	85.9099	98.0284	76.4449
'Guizhou-U5'	31388.7	69.1734	89.2161	86.0263	98.0732	76.6173
'Guangxi-U5'	31539.9	69.4085	89.3424	86.1061	98.0816	76.7528
'Qinghai-U5'	33753.8	69.4404	89.3584	86.1164	98.0825	76.7705
'Anhui-U6'	34047	69.5181	89.3971	86.1582	98.0881	76.8406
'Jiangsu-U6'	34265.8	70.9496	90.1052	86.783	98.1261	77.9237
'Shanxi-U6'	34707	71.2004	90.2277	86.9702	98.1932	78.2046
'Hainan-U6'	35360	71.2595	90.256	86.9846	98.1945	78.2294
'Guangdong-U6'	36698.1	73.459	91.2719	87.7913	98.245	79.6267
'Fujian-U6'	37915.6	74.492	91.7337	88.0488	98.2667	80.0684
'Shaanxi-U6'	38143.5	75.0303	91.9729	88.3259	98.3171	80.5224
'Tianjin-U6'	38405.7	75.5824	92.2166	88.576	98.3289	80.9586
'Gansu-U6'	38562.7	75.7119	92.2735	88.6325	98.3404	81.0503
'Xinjiang-U6'	39236.1	75.8377	92.3279	88.6793	98.3443	81.1305
'Shanghai-U6'	39358.7	77.2735	92.9462	89.7908	98.4529	83.0254
'Inner_Mongolia-U6'	39456.6	77.4888	93.0387	89.9658	98.5936	83.2271
'Zhejiang-U6'	40064	78.6451	93.5279	90.5421	98.6122	84.2392
'Beijing-U6'	40846	79.2706	93.7874	90.7967	98.6447	84.6672
'Shandong-U6'	41524.3	80.1071	94.1289	91.4056	98.7034	85.7058
'Sichuan-U6'	41989.1	81.2648	94.5962	91.8767	98.7324	86.5221
'Guizhou-U6'	45882	81.4895	94.6792	92.0339	98.7922	86.7554
'Jiangxi-U7'	46105	81.8577	94.8146	92.2516	98.8099	87.1294
'Hebei-U7'	46435	82.4444	95.0288	92.6597	98.9764	87.7262
'Ningxia-U7'	46838.6	82.4961	95.0475	92.6861	98.978	87.772
'Hubei-U7'	47833.3	83.0355	95.2386	93.097	99.0871	88.4186
'Chongqing-U7'	47886.8	83.3468	95.3488	93.2906	99.0922	88.7593
'Qinghai-U7'	48076.6	83.3885	95.3635	93.3031	99.0934	88.7808
'Heilongjiang-U7'	48251.2	83.7664	95.4962	93.4395	99.1253	88.9986
'Shanxi-U7'	48844	84.0893	95.6083	93.6466	99.1971	89.3114
'Hunan-U7'	48933.7	84.6419	95.7997	93.9855	99.2359	89.8847
'Anhui-U7'	49721	85.1541	95.9743	94.2278	99.2655	90.2932
'Yunnan-U7'	49731.1	85.5054	96.094	94.3261	99.2772	90.4591
'Henan-U7'	49734.7	86.1988	96.3304	94.7196	99.3752	91.0835
'Guangxi-U7'	50127.1	86.5929	96.4636	94.8298	99.3886	91.2692
'Jilin-U7'	51868	86.8808	96.5577	94.9221	99.4055	91.4205
'Liaoning-U7'	56328.6	87.4907	96.7413	95.1622	99.4384	91.8224
'Hainan-U7'	58793	87.5944	96.7711	95.1805	99.4396	91.854
'Jiangsu-U7'	59249.8	89.9439	97.4433	96.0296	99.4993	93.3197
'Guangdong-U7'	61375.4	93.239	98.3533	97.0941	99.5977	95.1386
'Inner_Mongolia-U7'	63607	93.5745	98.4427	97.3331	99.7678	95.4315
'Beijing-U7'	65966	94.4723	98.6734	97.6233	99.8055	95.9189
'Tianjin-U7'	66493	94.7732	98.7501	97.7355	99.8103	96.1149
'Shandong-U7'	66916.7	96.0899	99.0836	98.5317	99.8901	97.4707
'Zhejiang-U7'	68848.8	97.9912	99.5517	99.1994	99.9189	98.6375
'Fujian-U7'	70411	98.583	99.6941	99.3164	99.9309	98.8364
'Shanghai-U7'	78522	100	100	100	100	100

## Sheet: Figure 4
Data for Figure 4. Premature deaths related to consumption in seven regions of China.
Panel A			Panel B						Panel C
Region	Income per capita (RMB)			Indirect (%)	95% CI	Direct (%)	95% CI		Indirect	Local	Southwest	Northwest	Central	Northeast	North	Southeast	Y.R.D		Direct	Local	Southwest	Northwest	Central	Northeast	North	Southeast	Y.R.D
Y.R.D	26467.6		Y.R.D	58.0342	47.0-69.0	47.1892	39.1-55.3		Y.R.D	-19.8954	2.842	1.8687	13.1575	1.4227	5.8707	2.3517	0		Y.R.D	-8.582	0.4211	0.0952	4.8734	0.0814	1.3945	0.8028	0
Southeast	22582.8		Southeast	44.4326	33.5-55.3	20.6323	15.6-25.7		Southeast	-14.4338	3.3018	0.8666	4.5001	0.4154	1.2114	0	1.2462		Southeast	-7.1626	1.0109	0.0034199	0.7025	0.00076948	0.0119	0	0.1325
North	18687.6		North	49.0871	39.6-58.5	31.4711	25.5-37.5		North	-27.1433	2.4981	3.2273	10.7152	3.2664	0	1.3962	5.0666		North	-27.4102	0.7884	1.056	6.114	0.9253	0	0.7718	2.9323
Northeast	15999.4		Northeast	52.3329	41.8-62.8	20.05	15.3-24.8		Northeast	-7.1556	0.6929	1.057	1.9925	0	2.4182	0.4086	1.2867		Northeast	-14.1585	0.0777	0.469	0.5535	0	1.4726	0.1564	0.8215
Central	13958.7		Central	40.1113	31.0-49.3	27.0826	21.5-32.7		Central	-40.0643	8.5097	3.6184	0	1.274	6.6967	2.8301	3.9047		Central	-47.28	7.4493	1.8226	0	0.1727	3.5566	2.6048	1.9546
Northwest	13100		Northwest	64.894	56.0-73.8	41.5432	34.6-48.5		Northwest	-9.9382	2.8579	0	6.3422	1.4825	4.9624	0.8243	1.9016		Northwest	-15.1127	1.8054	0	3.5371	1.2295	2.8269	0.4057	0.9355
Southwest	12596		Southwest	31.105	23.2-39.0	8.322	5.9-10.7		Southwest	-23.3843	0	2.1936	4.1416	0.5572	1.5666	1.0279	1.0707		Southwest	-34.7214	0	1.2472	1.2367	0.0070936	0.0743	0.456	0.1305
									Indirect_95%CI	Local_lower	Local_upper	Other_lower	Other_upper						Direct_95%CI	Local_lower	Local_upper	Other_lower	Other_upper
									Y.R.D	-13.5339	-26.257	18.7158	36.3106						Y.R.D	-6.6122	-10.5517	5.9084	9.4285
									Southeast	-9.9303	-18.9374	7.9404	15.1426						Southeast	-5.6002	-8.725	1.4558	2.2681
									North	-19.8891	-34.3974	19.1758	33.1639						North	-22.0004	-32.82	10.1034	15.0722
									Northeast	-5.0281	-9.283	5.5203	10.1917						Northeast	-11.2111	-17.1059	2.8115	4.2898
									Central	-29.2731	-50.8555	19.6061	34.0612						Central	-37.761	-56.7991	14.025	21.0961
									Northwest	-7.1878	-12.6886	13.2867	23.455						Northwest	-12.0615	-18.164	8.5717	12.9085
									Southwest	-17.2649	-29.5037	7.7948	13.3204						Southwest	-26.9784	-42.4644	2.4489	3.8547

## Sheet: Supplementary Figure 2
Data for Supplementary Figure 2. Household annual total and per capita living expenditure for the seven regions.
	Total/(10000 RMB)	Per Capita/RMB
Yangtze River Delta	3522.55	22325.7
Southeast	2769.73	18188.4
North	3037.81	14850.5
Northeast	1545.33	14083.1
Central	3520.44	10893.8
Northwest	1749.7	11014.8
Southwest	2524.91	10587.5

## Sheet: Supplementary Figure 5
Data for Supplementary Figure 5. Household income per capita of each group in rural and urban areas of 30 provinces in 2012.
	Rural						Urban
	Average	Rural, extremely poor	Rural, poor	Rural, middle	Rural, middle high	Rural, high	Average	Urban, extremely poor	Urban, poor	Urban, lower middle	Urban, middle	Urban, middle high	Urban, rich	Urban, very rich
China	8019.94	2316.21	4807.47	7041.03	10142.1	19008.9	24564.7	8215.09	12488.6	16761.4	22419.1	29813.7	39605.2	63824.2
Beijing	16476	7019	12094	15754	20063	29873	36469	16386	16386	25506	32196	40846	65966	65966
Tianjin	14025.5	5975.07	10295.3	13410.9	17079	25430	29626.4	11769.3	16514	21099	27198.1	34877.6	45869.1	66493
Hebei	8081.39	2333.96	4844.31	7094.98	10219.8	19154.5	20543.4	7720.62	11324.8	14871.7	19380.9	24623.2	31358.2	46435
Shanxi	6356.63	1835.84	3810.42	5580.75	8038.65	15066.5	20411.7	6711.3	10611	14658	19958	26785	34707	48844
Inner Mongolia	7611.31	2739.53	4547.06	6863.06	9900.84	17480.1	23150.3	8845.92	13471.2	17679.8	23219.1	30229.1	39456.6	63607
Liaoning	9383.7	2559.92	6019.84	8438.55	11686.2	20531.6	23222.7	7861.16	11751	15573.7	20327.7	26163.6	33849.3	56328.6
Jilin	8598.17	2345.63	5515.91	7732.14	10707.9	18812.8	20208	7192.6	10885.5	14400.4	18905.3	24925.8	33032.6	51868
Heilongjiang	8603.85	2347.18	5519.55	7737.25	10715	18825.3	17759.8	6092.25	9599.26	12720.6	16629.2	21411.7	28217.4	48251.2
Shanghai	17401	7707	13071	16490	20340	29180	40188	19059	19059	27597	34351	44474	78522	78522
Jiangsu	12277	3860	7293	10680	15291	27072	29677	10052.4	14756.3	19403.6	25401.6	34220.2	45967.3	73554.8
Zhejiang	14552	4096	8725	12700	17714	31483	34550	10862	17256	23073	30173	40064	52779	86292
Anhui	7160.5	2735.34	4898.94	6646.02	9040.34	15562.2	21024	9751.6	13209	16625	21150	27132	34047	49721
Fujian	9967	3787	6761	9249	12375	20653	28633	9762	14825	19465	25432	34062	45759	70411
Jiangxi	7826.97	2989.93	5354.91	7264.61	9881.78	17010.7	19860	8063	11332	14691	18959	23690	30652	46105
Shandong	9446.4	2728.18	5662.55	8293.38	11946	22389.9	25755	8613.15	13093.8	17573.6	23505.4	31258.4	41524.3	66916.7
Henan	7524.94	2173.25	4510.75	6606.46	9516.11	17835.7	20442.6	8141.77	11656.5	15097.8	19507.4	25168.5	31648.5	49734.7
Hubei	7851.71	2999.38	5371.83	7287.57	9913.01	17064.5	20839.6	7416.29	11122.7	14835.8	19098.6	24805	31674.6	47833.3
Hunan	7440.17	2842.17	13325.2	10093.5	10120.6	12807.7	21319	7586.9	11378.6	15177.1	19537.9	25375.7	32403.3	48933.7
Guangdong	10541.7	4099.49	7188.49	9682.69	12836.3	21578.4	30226.7	9822.11	14364.5	19516.2	26810.4	36698.1	48552	75417.6
Guangxi	6007.55	2185.8	4110.36	5558.33	7583.53	12693.4	21242.8	7660.32	11321.9	14618.7	19100.8	24475.8	31539.9	50127.1
Hainan	7408	2695.34	5068.54	6854.06	9351.37	15652.4	20918	6570	10600	14468	19886	26622	35360	58793
Chongqing	7383.27	3005.94	5025.71	6869.09	9182.53	15920.7	22968.1	10064.8	13712.2	17608.8	21776.2	26633.2	33505.2	47886.8
Sichuan	7001	3074	4950	6709	8905	14428	20307	9582.87	9582.87	14628.3	19091.8	25046.2	41989.1	41989.1
Guizhou	4753	1949.22	3293.41	4422.75	5920.95	9977.18	18700.5	5949.96	9698.74	13383	18031.3	23720.9	31388.7	45882
Yunnan	5417	1970.93	3706.3	5011.94	6838.06	11445.6	21075	7599.81	11232.5	14503.2	18949.9	24282.5	31290.7	49731.1
Shaanxi	5762.5	2074.09	3442.56	5196	7495.9	13234.1	20733.9	9131	9131	14332.9	18811.4	23829.3	38143.5	38143.5
Gansu	4506.7	1622.09	2692.34	4063.66	5862.34	10350.1	17156.9	6524.31	9319.59	12375.9	16954.2	21869.3	28093.4	38562.7
Qinghai	5364.4	1930.8	3204.73	4837.04	6978.05	12319.8	17566.3	4343.9	7835.6	11422.1	16783.5	23948.4	33753.8	48076.6
Ningxia	6180.32	2224.47	3692.17	5572.75	8039.4	14193.7	19831.4	5439.06	9196.1	13592.9	19280.1	26180.4	33639.2	46838.6
Xinjiang	6393.7	2301.28	3819.65	5765.15	8316.97	14683.7	17920.7	6148.36	10156.2	14023.6	18337.1	23533.7	29817.9	39236.1

## Sheet: Supplementary Figure 6
Data for Supplementary Figure 6. The rearrange of income groups in rural and urban China from 30 provinces.
Rural				Urban					Region abbreviation			Income group abbreviation
Province Group	Population (10000 person)	Income per capita (RMB)		Province Group	Population (10000 person)	Income per capita (RMB)			Beijing	BJ		R1	Rural, extremely poor
GS_R1	362.923	1622.09		QH_U1	37.703	4343.9			Tianjin	TJ		R2	Rural, poor
SX_R1	402.804	1835.84		NX_U1	38.6293	5439.06			Hebei	HB		R3	Rural, middle
QH_R1	69.1829	1930.8		GZ_U1	136.898	5949.96			Shanxi	SX		R4	Rural, middle high
GZ_R1	510.194	1949.22		HL_U1	247.955	6092.25			Inner Mongolia	NM		R5	Rural, high
YN_R1	651.096	1970.93		XJ_U1	134.698	6148.36			Liaoning	LN		U1	Urban, extremely poor
SA_R1	431.187	2074.09		GS_U1	117.654	6524.31			Jilin	JL		U2	Urban, poor
HN_R1	1239.31	2173.25		HAN_U1	49.3004	6570			Heilongjiang	HL		U3	Urban, lower middle
GX_R1	608.733	2185.8		SX_U1	229.031	6711.3			Shanghai	SH		U4	Urban, middle
NX_R1	73.3201	2224.47		JL_U1	152.172	7192.6			Jiangsu	JS		U5	Urban, middle high
XJ_R1	287.534	2301.28		HU_U1	389.819	7416.29			Zhejiang	ZJ		U6	Urban, rich
HB_R1	887.313	2333.96		HUN_U1	390.45	7586.9			Anhui	AH		U7	Urban, very rich
JL_R1	278.418	2345.63		YN_U1	197.525	7599.81			Fujian	FJ
HL_R1	361.308	2347.18		GX_U1	219.856	7660.32			Jiangxi	JX
LN_R1	329.814	2559.92		HB_U1	397.848	7720.62			Shandong	SD
GS_R2	346.694	2692.34		QH_U2	31.4191	7835.6			Henan	HN
HAN_R1	98.7695	2695.34		LN_U1	296.824	7861.16			Hubei	HU
SD_R1	1054.39	2728.18		JX_U1	254.762	8063			Hunan	HUN
AH_R1	760.271	2735.34		HN_U1	475.32	8141.77			Guangdong	GD
NM_R1	241.796	2739.53		SD_U1	587.361	8613.15			Guangxi	GX
HUN_R1	840.475	2842.17		NM_U1	167.793	8845.92			Hainan	HAN
JX_R1	560.949	2989.93		SA_U1	208.411	9131			Chongqing	CQ
HU_R1	637.593	2999.38		SA_U2	208.411	9131			Sichuan	SC
CQ_R1	289.973	3005.94		NX_U2	37.4658	9196.1			Guizhou	GZ
SC_R1	1043.86	3074		GS_U2	114.111	9319.59			Yunnan	YN
QH_R2	66.0893	3204.73		SC_U1	406.688	9582.87			Shaanxi	SA
GZ_R2	486.256	3293.41		SC_U2	395.596	9582.87			Gansu	GS
SA_R2	411.905	3442.56		HL_U2	236.383	9599.26			Qinghai	QH
NX_R2	70.0415	3692.17		GZ_U2	142.291	9698.74			Ningxia	NX
YN_R2	620.547	3706.3		AH_U1	306.962	9751.6			Xinjiang	XJ
FJ_R1	352.056	3787		FJ_U1	242.197	9762
SX_R2	381.938	3810.42		GD_U1	832.759	9822.11
XJ_R2	274.677	3819.65		JS_U1	557.958	10052.4
JS_R1	616.842	3860		CQ_U1	194.09	10064.8
GS_R3	320.52	4063.66		XJ_U2	109.187	10156.2
ZJ_R1	407.607	4096		HAN_U2	51.2426	10600
GD_R1	739.015	4099.49		SX_U2	213.628	10611
GX_R2	580.172	4110.36		ZJ_U1	386.992	10862
GZ_R3	447.377	4422.75		JL_U2	167.444	10885.5
HN_R2	1175.11	4510.75		HU_U2	340.959	11122.7
NM_R2	230.983	4547.06		YN_U2	205.307	11232.5
QH_R3	61.0998	4837.04		GX_U2	228.517	11321.9
HB_R2	841.349	4844.31		HB_U2	408.832	11324.8
AH_R2	701.441	4898.94		JX_U2	242.773	11332
SC_R2	989.784	4950		HUN_U2	341.51	11378.6
YN_R3	570.931	5011.94		QH_U3	59.2475	11422.1
CQ_R2	274.952	5025.71		HN_U2	451.413	11656.5
HAN_R2	94.1353	5068.54		LN_U2	326.613	11751
SA_R3	380.808	5196		TJ_U1	128.225	11769.3
JX_R2	517.542	5354.91		GS_U3	223.969	12375.9
HU_R2	588.256	5371.83		HL_U3	477.726	12720.6
JL_R2	267.737	5515.91		SD_U2	571.342	13093.8
HL_R2	347.448	5519.55		AH_U2	313.06	13209
GX_R3	533.784	5558.33		GZ_U3	279.603	13383
NX_R3	64.7536	5572.75		NM_U2	163.088	13471.2
SX_R3	358.351	5580.75		NX_U3	73.5353	13592.9
SD_R2	999.766	5662.55		CQ_U2	188.797	13712.2
XJ_R3	253.94	5765.15		XJ_U3	212.251	14023.6
GS_R4	309.586	5862.34		SA_U3	394.678	14332.9
GZ_R4	408.873	5920.95		GD_U2	777.241	14364.5
TJ_R1	55.2938	5975.07		JL_U3	322.889	14400.4
LN_R2	317.162	6019.84		HAN_U3	100.692	14468
HN_R3	1102.54	6606.46		YN_U3	403.431	14503.2
AH_R3	656.186	6646.02		GX_U3	449.04	14618.7
SC_R3	928.657	6709		SC_U3	736.967	14628.3
FJ_R2	324.429	6761		SX_U3	388.415	14658
YN_R4	521.793	6838.06		JX_U3	464.566	14691
HAN_R3	86.6087	6854.06		JS_U2	563.537	14756.3
NM_R3	213.545	6863.06		FJ_U2	249.427	14825
CQ_R3	257.972	6869.09		HU_U3	656.426	14835.8
QH_R4	59.0154	6978.05		HB_U3	751.762	14871.7
BJ_R1	60.5902	7019		HN_U3	869.076	15097.8
HB_R3	789.389	7094.98		HUN_U3	657.487	15177.1
GD_R2	751.93	7188.49		LN_U3	629.82	15573.7
JX_R3	484.153	7264.61		BJ_U1	200.377	16386
HU_R3	550.304	7287.57		BJ_U2	200.377	16386
JS_R2	633.977	7293		TJ_U2	130.247	16514
SA_R4	367.817	7495.9		AH_U3	597.66	16625
GX_R4	487.843	7583.53		HL_U4	446.318	16629.2
SH_R1	51.5574	7707		QH_U4	52.066	16783.5
JL_R3	258.864	7732.14		GS_U4	206.958	16954.2
HL_R3	335.933	7737.25		ZJ_U2	390.862	17256
SX_R4	327.505	8038.65		SD_U3	1064.37	17573.6
NX_R4	62.5445	8039.4		CQ_U3	351.715	17608.8
SD_R3	938.023	8293.38		NM_U3	304.222	17679.8
XJ_R4	245.276	8316.97		GZ_U4	254.713	18031.3
LN_R3	306.651	8438.55		XJ_U4	196.604	18337.1
ZJ_R2	421.071	8725		SA_U4	389.468	18811.4
SC_R4	848.722	8905		JL_U4	296.709	18905.3
AH_R4	588.305	9040.34		YN_U4	367.517	18949.9
CQ_R4	235.766	9182.53		JX_U4	416.611	18959
FJ_R3	302.326	9249		SH_U1	227.786	19059
HAN_R4	79.1545	9351.37		SH_U2	227.786	19059
HN_R4	1007.64	9516.11		SC_U4	690.137	19091.8
GD_R3	710.316	9682.69		HU_U4	603.317	19098.6
JX_R4	434.068	9881.78		GX_U4	409.066	19100.8
NM_R4	206.26	9900.84		NX_U4	67.9503	19280.1
HU_R4	493.376	9913.01		HB_U4	656.572	19380.9
GZ_R5	363.3	9977.18		JS_U3	1052.68	19403.6
HUN_R3	725.41	10093.5		FJ_U3	465.597	19465
HUN_R4	650.367	10120.6		HN_U4	781.887	19507.4
HB_R4	721.442	10219.8		GD_U3	1549.66	19516.2
TJ_R2	55.1293	10295.3		HUN_U4	604.293	19537.9
GS_R5	239.277	10350.1		HAN_U4	91.7287	19886
JS_R3	599.708	10680		SX_U4	369.664	19958
JL_R4	245.534	10707.9		LN_U4	578.753	20327.7
HL_R4	318.635	10715		TJ_U3	232.989	21099
YN_R5	463.633	11445.6		AH_U4	565.135	21150
LN_R4	290.86	11686.2		HL_U5	404.992	21411.7
SD_R4	857.282	11946		CQ_U4	329.366	21776.2
BJ_R2	60.4098	12094		GS_U5	177.19	21869.3
QH_R5	45.6126	12319.8		ZJ_U3	730.125	23073
FJ_R4	289.697	12375		NM_U4	289.586	23219.1
GX_R5	433.468	12693.4		SD_U4	996.733	23505.4
ZJ_R3	417.399	12700		XJ_U5	176.876	23533.7
HUN_R5	550.311	12807.7		JX_U5	394.132	23690
GD_R4	678.746	12836.3		GZ_U5	238.119	23720.9
SH_R2	53.2605	13071		SA_U5	354.298	23829.3
SA_R5	284.283	13234.1		QH_U5	50.2706	23948.4
HUN_R2	775.438	13325.2		YN_U5	343.574	24282.5
TJ_R3	52.8253	13410.9		GX_U5	382.416	24475.8
NX_R5	48.3403	14193.7		HB_U5	610.197	24623.2
SC_R5	749.979	14428		HU_U5	575.7	24805
XJ_R5	189.573	14683.7		JL_U5	279.256	24925.8
SX_R5	289.402	15066.5		SC_U5	658.095	25046.2
JS_R4	565.439	15291		HN_U5	742.512	25168.5
AH_R5	497.797	15562.2		HUN_U5	576.631	25375.7
HAN_R5	70.3319	15652.4		JS_U4	959.687	25401.6
BJ_R3	57.8852	15754		FJ_U4	464.151	25432
CQ_R5	208.337	15920.7		BJ_U3	374.899	25506
SH_R3	52.796	16490		LN_U5	544.709	26163.6
JX_R5	367.288	17010.7		NX_U5	58.1767	26180.4
HU_R5	417.472	17064.5		HAN_U5	85.7529	26622
TJ_R4	51.5088	17079		CQ_U5	314.074	26633.2
NM_R5	159.417	17480.1		SX_U5	334.841	26785
ZJ_R4	403.934	17714		GD_U4	1390.34	26810.4
HN_R5	890.405	17835.7		AH_U5	512.28	27132
JL_R5	222.448	18812.8		TJ_U4	229.753	27198.1
HL_R5	288.676	18825.3		SH_U3	427.559	27597
HB_R5	637.507	19154.5		GS_U6	82.5708	28093.4
BJ_R4	56.4426	20063		HL_U6	190.098	28217.4
SH_R4	51.0929	20340		XJ_U6	79.2539	29817.9
LN_R5	263.513	20531.6		ZJ_U4	665.627	30173
FJ_R5	245.492	20653		NM_U5	268.678	30229.1
GD_R5	573.993	21578.4		JX_U6	185.077	30652
SD_R5	757.543	22389.9		SD_U5	950.456	31258.4
TJ_R5	46.2427	25430		YN_U6	152.633	31290.7
JS_R5	514.035	27072		HB_U6	297.776	31358.2
SH_R5	46.2933	29180		GZ_U6	105.785	31388.7
BJ_R5	50.6721	29873		GX_U6	169.889	31539.9
ZJ_R5	365.989	31483		HN_U6	352.974	31648.5
				HU_U6	268.731	31674.6
				BJ_U4	349.043	32196
				HUN_U6	269.166	32403.3
				JL_U6	131.992	33032.6
				CQ_U6	151.743	33505.2
				NX_U6	27.1103	33639.2
				QH_U6	21.5446	33753.8
				LN_U6	257.46	33849.3
				AH_U6	254.107	34047
				FJ_U5	416.435	34062
				JS_U5	948.528	34220.2
				SH_U4	420.187	34351
				SX_U6	164.742	34707
				TJ_U5	222.472	34877.6
				HAN_U6	38.0958	35360
				GD_U5	1366.21	36698.1
				SA_U6	160.867	38143.5
				SA_U7	160.867	38143.5
				GS_U7	76.5463	38562.7
				XJ_U7	73.1313	39236.1
				NM_U6	124.407	39456.6
				ZJ_U5	657.887	40064
				BJ_U5	349.043	40846
				SD_U6	459.209	41524.3
				SC_U6	317.956	41989.1
				SC_U7	310.562	41989.1
				SH_U5	411.341	44474
				FJ_U6	204.603	45759
				TJ_U6	105.169	45869.1
				GZ_U7	111.592	45882
				JS_U6	472.404	45967.3
				JX_U7	182.08	46105
				HB_U7	288.013	46435
				NX_U7	25.1323	46838.6
				HU_U7	257.047	47833.3
				CQ_U7	148.215	47886.8
				QH_U7	19.7492	48076.6
				HL_U7	178.527	48251.2
				GD_U6	639.655	48552
				SX_U7	150.678	48844
				HUN_U7	257.463	48933.7
				AH_U7	234.795	49721
				YN_U7	161.013	49731.1
				HN_U7	317.817	49734.7
				GX_U7	179.216	50127.1
				JL_U7	126.538	51868
				ZJ_U6	327.653	52779
				LN_U7	246.821	56328.6
				HAN_U7	40.1873	58793
				NM_U7	120.225	63607
				BJ_U6	155.13	65966
				BJ_U7	155.13	65966
				TJ_U7	103.146	66493
				SD_U7	448.53	66916.7
				FJ_U7	191.589	70411
				JS_U7	435.207	73554.8
				GD_U7	584.138	75417.6
				SH_U6	205.671	78522
				SH_U7	205.671	78522
				ZJ_U7	301.854	86292

## Sheet: Supplementary Figure 7
Data for Supplementary Figure 7. Lorenz curves for household consumption related air pollution deaths caused and income earned for seven regions of China
North	Income per Capita (RMB)	Cumulated income ratio (%)	Cumulated population ratio (%)	Cumulated death ratios (%)		Y.R.D	Income per Capita (RMB)	Cumulated income ratio (%)	Cumulated population ratio (%)	Cumulated death ratios (%)		Southeast	Income per Capita (RMB)	Cumulated income ratio (%)	Cumulated population ratio (%)	Cumulated death ratios (%)		Central	Income per Capita (RMB)	Cumulated income ratio (%)	Cumulated population ratio (%)	Cumulated death ratios (%)		Northwest	Income per Capita (RMB)	Cumulated income ratio (%)	Cumulated population ratio (%)	Cumulated death ratios (%)		Southeast	Income per Capita (RMB)	Cumulated income ratio (%)	Cumulated population ratio (%)	Cumulated death ratios (%)		Northeast	Income per Capita (RMB)	Cumulated income ratio (%)	Cumulated population ratio (%)	Cumulated death ratios (%)
Beijing-R1	0	0	0	0		Shanghai-R1	0	0	0	0		Fujian-R1	0	0	0	0		Jiangxi-U6	0	0	0	0		Shanxi-R4	0	0	0	0		Guangxi-R4	0	0	0	0		Liaoning-R2	0	0	0	0
Beijing-R2	0	0	0	0		Shanghai-R2	0	0	0	0		Fujian-U2	0	0	0	0		Henan-U6	0	0	0	0		Shaanxi-R4	0	0	0	0		Guangxi-U6	0	0	0	0		Liaoning-U6	0	0	0	0
Beijing-U1	0	0	0	0		Shanghai-R4	0	0	0	0		Guangdong-R1	0	0	0	0		Hubei-U6	0	0	0	0		Shaanxi-U2	0	0	0	0		Chongqing-U1	0	0	0	0		Jilin-U4	0	0	0	0
Beijing-U2	0	0	0	0		Shanghai-U1	0	0	0	0		Hainan-R1	2695.34	0.0781188	0.648605	0.50577		Hunan-R2	0	0	0	0		Shaanxi-U5	0	0	0	0		Chongqing-U6	0	0	0	0		Jilin-U6	0	0	0	0
Beijing-U4	0	0	0	0		Shanghai-U2	0	0	0	0		Fujian-R2	3787	0.469344	2.96051	1.21366		Hunan-R3	0	0	0	0		Shaanxi-U7	0	0	0	0		Sichuan-U2	0	0	0	0		Heilongjiang-U6	0	0	0	0
Tianjin-R1	0	0	0	0		Shanghai-U3	0	0	0	0		Guangdong-R2	4099.49	1.35835	7.81351	7.74858		Hunan-U6	0	0	0	0		Gansu-R5	0	0	0	0		Sichuan-U7	0	0	0	0		Jilin-R1	2345.63	0.373365	2.5373	3.18898
Tianjin-R2	0	0	0	0		Jiangsu-R1	0	0	0	0		Hainan-R2	5068.54	1.49835	8.43168	8.20952		Henan-R1	2173.25	0.593337	3.83497	3.60404		Gansu-U7	0	0	0	0		Guizhou-R5	0	0	0	0		Heilongjiang-R1	2347.18	0.85821	5.83	8.75064
Tianjin-U1	0	0	0	0		Jiangsu-U1	0	0	0	0		Hainan-U1	6570	1.5934	8.75543	8.29589		Anhui-R1	2735.34	1.05147	6.18759	7.84564		Qinghai-R5	0	0	0	0		Guizhou-U7	0	0	0	0		Liaoning-R1	2559.92	1.34091	8.83569	14.8998
Hebei-U6	0	0	0	0		Zhejiang-R1	0	0	0	0		Fujian-R3	6761	2.23705	10.8859	9.10945		Hunan-R1	2842.17	1.57771	8.78839	9.99766		Qinghai-U6	0	0	0	0		Yunnan-R5	0	0	0	0		Jilin-R2	5515.91	2.18522	11.2756	17.6144
Shandong-R2	0	0	0	0		Zhejiang-R3	0	0	0	0		Hainan-R3	6854.06	2.41124	11.4547	9.52914		Jiangxi-R1	2989.93	1.9472	10.5242	11.4255		Ningxia-U3	0	0	0	0		Yunnan-U6	0	0	0	0		Heilongjiang-R2	5519.55	3.23959	14.3206	22.1249
Hebei-R1	2333.96	0.541577	4.33767	5.38654		Zhejiang-U1	0	0	0	0		Guangdong-R3	7188.49	3.99736	16.3925	16.0779		Hubei-R1	2999.38	2.36849	12.4972	14.351		Ningxia-U6	0	0	0	0		Yunnan-R1	1970.93	0.42529	2.73019	1.78731		Liaoning-R3	6019.84	4.33114	17.211	27.3404
Shandong-R1	2728.18	1.29383	9.49208	11.2256		Jiangsu-R2	3860	0.570101	3.90951	6.29749		Hainan-R4	9351.37	4.21456	16.9123	16.4743		Henan-R2	4510.75	3.53621	16.1335	17.6173		Xinjiang-U7	0	0	0	0		Guangxi-R1	2185.8	0.866257	5.28275	3.39853		Jilin-U1	7192.6	4.95689	18.5978	27.7268
Hebei-R2	4844.31	2.35968	13.605	15.1341		Zhejiang-R2	4096	0.969854	6.49289	7.68035		Guangdong-R4	9682.69	6.23277	21.5768	22.7749		Anhui-R2	4898.94	4.29323	18.3041	21.3091		Shanxi-R1	1835.84	0.451968	3.00712	3.62442		Guizhou-R1	2257.15	1.36132	8.05784	6.38423		Heilongjiang-R3	7652.66	6.48493	21.7807	32.291
Shandong-R3	5662.55	3.84016	18.4924	20.405		Jiangsu-R3	7293	2.07691	10.511	13.7313		Fujian-U1	9762	6.92656	23.1673	23.4219		Jiangxi-R2	5354.91	4.90376	19.9056	22.6468		Shaanxi-R1	2074.09	0.998573	6.22614	8.55132		Chongqing-R1	3005.94	1.65019	9.27376	8.60467		Jilin-R3	7732.14	7.62926	24.1398	34.8508
Tianjin-R3	5975.07	3.92656	18.7628	20.9713		Shanghai-R3	7707	2.17205	10.8378	13.9172		Guangdong-U1	9822.11	7.80294	25.164	24.4149		Hubei-R2	5371.83	5.59991	21.7259	25.3001		Gansu-R1	2144.98	1.92888	11.5238	12.6933		Sichuan-R1	3074	2.71363	13.6509	15.5694		Heilongjiang-U1	7803.86	9.79017	28.5537	36.5029
Beijing-R3	7019	4.03777	19.0589	21.436		Zhejiang-R4	8725	3.0517	13.5065	15.4996		Guangdong-U2	9822.11	9.32674	28.6359	26.1415		Henan-R3	6606.46	7.20453	25.1377	28.2206		Ningxia-R1	2224.47	2.02857	12.0711	13.2666		Guizhou-R2	3939.48	3.73464	16.9301	19.3772		Liaoning-U1	7861.16	11.1242	31.2587	37.7384
Hebei-R3	7094.98	5.50242	22.9179	24.999		Jiangsu-U2	10052.4	4.39465	17.0428	16.5962		Fujian-R4	9964.08	10.4729	31.2101	27.3195		Anhui-R3	6646.02	8.16526	27.1682	31.5978		Xinjiang-R1	2301.28	2.43299	14.2177	13.7819		Guangxi-R2	4110.36	4.52496	19.3629	20.8548		Liaoning-R4	10019.4	14.5469	36.704	47.1659
Hebei-U1	7720.62	6.30569	24.8628	25.9231		Jiangsu-R4	10680	5.92821	20.8437	22.4041		Hainan-U2	10600	10.6323	31.5466	27.4443		Jiangxi-R3	7264.61	8.94009	28.6664	32.8841		Qinghai-R1	2553.2	2.64409	15.2276	14.1865		Yunnan-R2	4331.94	6.23551	24.359	24.139		Jilin-R4	10707.9	16.05	38.9416	49.5518
Shandong-U1	8613.15	7.62868	27.7341	27.297		Zhejiang-U2	10862	6.93469	23.2964	23.6596		Guangdong-U3	14364.5	13.9084	36.6506	30.8403		Hubei-R3	7287.57	9.82357	30.3693	35.4189		Ningxia-R2	3692.17	2.80214	15.7505	14.7267		Sichuan-R2	4950	7.85925	28.5094	30.2527		Heilongjiang-R4	10715	18.0019	41.8454	53.6001
Shandong-R4	10037.6	12.3412	36.5106	37.2584		Jiangsu-U3	14756.3	8.92577	26.8681	25.1544		Hainan-U3	14468	14.3359	37.3118	31.1204		Hubei-U1	7416.29	10.4605	31.5755	36.0145		Shanxi-R2	3810.42	3.69164	18.6018	18.2697		Chongqing-R2	5025.71	8.3172	29.6623	32.173		Jilin-U2	10885.5	19.044	43.3714	54.1381
Hebei-R4	10219.8	14.2694	40.0374	41.4927		Zhejiang-U3	17256	10.5407	29.3454	26.7117		Fujian-U3	14825	15.421	38.9498	31.92		Hunan-U1	7586.9	11.113	32.7838	36.5317		Xinjiang-R2	3819.65	4.33289	20.6524	18.7803		Guizhou-R3	5920.95	9.11952	31.3768	34.8253		Liaoning-U2	11751	21.2383	46.3479	55.5486
Tianjin-R4	10295.3	14.4178	40.3069	42.032		Shanghai-U4	19059	12.6197	32.2327	29.9996		Hainan-R5	15652.4	15.744	39.4116	32.2768		Jiangxi-U1	8063	11.5656	33.5721	36.8536		Gansu-R2	4063.66	5.12896	23.0453	20.7693		Guangxi-R3	6525.4	11.3289	35.6607	37.497		Heilongjiang-U2	12720.6	24.7126	50.7015	57.6462
Hebei-U2	11324.8	15.6286	42.3055	43.2167		Jiangsu-U4	19403.6	17.5103	38.9046	33.4051		Guangdong-R5	16841.8	21.9351	47.6382	43.8002		Henan-U1	8141.77	12.4181	35.0429	37.5464		Shaanxi-R2	4284.89	7.205	28.9632	29.4239		Sichuan-R3	6709	13.3937	39.5548	43.0847		Liaoning-U3	15573.7	30.3203	56.4413	61.1393
Tianjin-U2	11769.3	16.0232	42.9323	43.4526		Shanghai-R5	19449.4	18.4578	40.194	34.6183		Fujian-R5	16936.4	24.1493	50.5638	45.5453		Anhui-R4	9040.34	13.5898	36.8634	40.5584		Qinghai-R2	4837.04	7.38564	29.4194	29.6311		Yunnan-R3	6838.06	14.5762	41.7428	44.7927		Jilin-U3	16557.7	36.1856	62.0878	63.8195
Beijing-R4	12094	16.2143	43.2276	43.9262		Zhejiang-R5	20195.6	24.1991	47.7191	40.2564		Fujian-U4	19465	26.8087	53.6213	47.2881		Henan-R4	9516.11	15.7022	39.9815	43.6932		Xinjiang-R3	5765.15	8.28043	31.3151	30.1743		Chongqing-R3	6869.09	15.1635	42.8245	46.5686		Heilongjiang-U3	16629.2	40.4288	66.1553	66.1788
Shandong-U2	13093.8	18.1706	46.0206	45.629		Jiangsu-R5	20901	29.6013	54.5608	51.3896		Guangdong-U4	19516.2	35.6833	63.7977	56.2753		Anhui-U1	9751.6	16.3616	40.9314	44.1121		Gansu-R3	5862.34	9.38969	33.6264	32.0873		Yunnan-U1	7599.81	15.661	43.6528	46.7806		Jilin-R5	18812.8	42.8213	68.1825	68.2768
Hebei-U3	14871.7	21.0943	49.6957	48.274		Zhejiang-U4	23073	33.6349	59.1883	54.9152		Hainan-U4	19886	36.2186	64.4001	56.5962		Jiangxi-R4	9881.78	17.3065	42.2746	45.3418		Qinghai-U1	5931.04	9.64026	34.1424	32.2027		Guangxi-U1	7660.32	16.2191	44.5747	47.0456		Heilongjiang-R5	18825.3	45.9283	70.8133	71.7785
Beijing-U3	16386	22.8116	51.6548	49.216		Jiangsu-U5	25401.6	39.4718	65.2707	58.6258		Fujian-U5	25432	39.6824	67.4481	58.6726		Hubei-R4	9913.01	18.384	43.8013	47.749		Xinjiang-U1	6148.36	10.1464	35.148	32.5005		Guizhou-U1	7860.56	16.9464	45.7454	48.0237		Liaoning-U4	20327.7	52.6543	76.0876	75.6248
Tianjin-U3	16514	23.3741	52.2915	49.524		Shanghai-U5	27597	42.297	67.9806	62.1365		Hainan-U5	26622	40.3523	68.0112	59.0134		Hunan-R4	10106.3	21.447	48.0586	51.6411		Ningxia-R3	6158.47	10.4661	35.7819	33.2006		Sichuan-R4	8905	19.4512	49.3043	53.422		Liaoning-R5	20531.6	55.7475	78.4891	79.5761
Shandong-U3	17573.6	28.2656	57.4947	53.4458		Zhejiang-U5	30173	47.1058	72.1993	65.7996		Guangdong-U5	26810.4	51.2905	77.1414	68.5974		Hubei-U2	11122.7	22.2825	49.1136	52.3205		Shanxi-U1	6711.3	11.4055	37.4917	34.5125		Chongqing-R4	9182.53	20.1687	50.2929	55.2298		Heilongjiang-U4	21411.7	60.7051	82.1799	82.0502
Tianjin-R5	18356.8	28.9884	58.2308	54.9659		Jiangsu-U6	34265.8	54.9183	78.2344	70.5342		Hainan-U6	35360	51.6858	77.3916	68.7968		Jiangxi-U2	11332	22.8885	49.8649	52.6651		Shanxi-R3	6754.43	14.2369	42.612	42.09		Sichuan-U1	9582.87	22.7167	53.6571	56.5818		Jilin-U5	27527.7	67.1773	85.9277	84.6972
Hebei-R5	19154.5	32.1818	61.3473	58.8215		Shanghai-U6	39358.7	62.7546	83.5046	78.9574		Guangdong-U6	36698.1	66.398	86.3632	79.9157		Hunan-U2	11378.6	23.7446	50.9217	53.2641		Qinghai-R3	6978.05	14.4886	43.0526	42.2895		Guizhou-R4	9977.18	23.9179	55.1805	59.2079		Heilongjiang-U5	28217.4	70.2441	87.6601	86.0768
Hebei-U4	19436.8	35.5551	64.5915	61.41		Zhejiang-U6	40064	69.0655	87.6742	83.3251		Fujian-U6	37915.6	73.3077	90.4415	83.4649		Henan-U2	11656.5	24.9038	52.3185	54.1093		Ningxia-U1	7288.86	14.8276	43.6206	42.6831		Yunnan-U2	11232.5	24.6822	56.0414	59.4856		Liaoning-U5	28630.3	83.3743	94.9705	93.089
Tianjin-U4	21099	36.8406	65.7305	62.0928		Jiangsu-U7	59249.8	81.889	93.4032	89.7597		Hainan-U7	58793	74.001	90.7054	83.7165		Hunan-R5	13110.4	28.7328	56.421	57.8724		Shaanxi-R3	7495.9	16.5128	46.3666	46.6669		Guangxi-U2	11321.9	25.5397	56.9996	59.8297		Heilongjiang-U7	48251.2	88.2991	96.5975	95.0989
Beijing-R5	21564	37.7711	66.5371	63.6465		Zhejiang-U7	68848.8	92.2664	97.3929	94.8196		Guangdong-U7	61375.4	96.0415	98.7419	98.3879		Anhui-U2	13209	29.6438	57.3897	58.3595		Gansu-U1	7900.58	17.6319	48.0968	47.3597		Chongqing-U2	11389.1	26.6899	58.2774	60.7482		Jilin-U7	51868	92.0514	97.7506	96.4599
Shandong-R5	22389.9	42.2067	70.2404	68.665		Shanghai-U7	78522	100	100	100		Fujian-U7	70411	100	100	100		Hubei-U3	14835.8	31.7892	59.421	59.9011		Ningxia-R4	8039.4	17.8402	48.4132	47.7149		Yunnan-R4	11445.6	28.4485	60.2215	62.3703		Liaoning-U7	56328.6	100	100	100
Shandong-U4	23505.4	48.3335	75.113	73.2345														Henan-U3	15097.8	34.6797	62.1103	61.8697		Xinjiang-R4	8316.97	19.087	50.2443	48.2865		Guangxi-R5	12693.4	30.272	62.0392	63.5744
Hebei-U5	26849.4	54.6591	79.517	77.6331														Hunan-U3	15177.1	36.8781	64.1449	63.2186		Shaanxi-U1	9131	21.4132	53.3561	50.0696		Guizhou-U2	13383	31.5121	63.2116	64.814
Tianjin-U5	27198.1	56.2932	80.6402	78.372														Anhui-R5	15562.2	38.5847	65.6853	65.7563		Xinjiang-U2	10156.2	22.0909	54.1712	50.3972		Sichuan-R5	14428	35.0983	66.3564	69.9149
Beijing-U5	28731.5	61.7327	84.1792	80.6737														Jiangxi-U3	15759.6	40.7362	67.603	66.8395		Gansu-R4	10350.1	23.6046	55.9575	52.3198		Guangxi-U3	14618.7	37.2738	68.2394	70.7174
Shandong-U5	31258.4	69.5021	88.8256	85.9364														Anhui-U3	16625	42.9251	69.4524	67.992		Shanxi-U2	10611	24.9901	57.5523	53.7145		Sichuan-U3	14628.3	40.8466	71.3296	72.378
Tianjin-U6	38405.7	72.7927	90.4272	87.2293														Jiangxi-R5	17010.7	44.3015	70.589	69.1418		Qinghai-U2	11422.1	25.4037	57.9947	53.8758		Chongqing-R5	15920.7	41.9458	72.2032	74.1666
Beijing-U6	40846	76.5211	92.1336	88.5456														Hubei-R5	17064.5	45.8709	71.8808	71.3548		Qinghai-R4	12319.8	25.7471	58.3352	54.093		Yunnan-U3	16623	46.193	75.436	75.5656
Shandong-U6	41524.3	81.5077	94.3784	91.6934														Henan-R5	17835.7	49.3695	74.6361	74.2867		Gansu-U2	12375.9	27.4412	60.0072	54.9714		Chongqing-U3	16900.4	48.6007	77.2385	77.2879
Hebei-U7	46435	85.0051	95.7864	93.8033														Hubei-U4	19098.6	51.9079	76.503	76.0664		Shaanxi-R5	13234.1	29.7407	62.1295	58.5071		Guizhou-U3	18031.3	50.1228	78.3066	78.6489
Beijing-U7	65966	90.3574	97.3031	95.3034														Henan-U4	19507.4	55.268	78.9225	78.0196		Ningxia-U2	13592.9	30.3516	62.6785	58.9554		Sichuan-U4	19091.8	54.4895	81.2005	80.4656
Tianjin-U7	66493	92.151	97.8073	95.8834														Hunan-U4	19537.9	57.869	80.7925	79.5684		Ningxia-R5	14193.7	30.771	63.0394	59.4733		Guangxi-U4	21697.8	60.181	84.5193	82.5122
Shandong-U7	66916.7	100	100	100														Anhui-U4	21150	60.5021	82.5413	80.786		Shanxi-U3	14658	34.2508	65.9391	62.6804		Chongqing-U4	21776.2	62.558	85.9004	83.9565
																		Jiangxi-U4	21803.2	63.651	84.5699	82.2596		Xinjiang-R5	14683.7	35.9521	67.3543	63.3205		Guizhou-U4	23720.9	64.4299	86.8989	85.5431
																		Hubei-U5	26991.2	68.6721	87.183	85.4065		Shanxi-R5	15066.5	38.6171	69.5149	67.7823		Yunnan-U4	24282.5	67.1949	88.3396	86.4954
																		Henan-U5	27256.4	75.25	90.5729	88.8434		Xinjiang-U3	16097.8	42.6398	72.5671	69.4619		Sichuan-U5	25046.2	72.6575	91.0991	88.6655
																		Hunan-U5	27612.1	80.3949	93.1902	91.52		Shaanxi-U3	16557.3	50.5751	78.4212	74.2668		Chongqing-U5	28871.8	77.1146	93.0524	91.3015
																		Anhui-U5	29087.9	84.9723	95.4006	93.4203		Qinghai-U3	16783.5	51.1092	78.8099	74.4321		Yunnan-U5	31290.7	78.6974	93.6924	91.7624
																		Jiangxi-U5	30652	86.2221	95.9733	93.9752		Gansu-U3	16954.2	53.2538	80.3549	75.4732		Guizhou-U5	31388.7	79.7979	94.136	92.5442
																		Anhui-U6	34047	86.6125	96.1344	94.1283		Ningxia-U4	19280.1	54.0545	80.8622	75.9998		Guangxi-U5	31539.9	81.5737	94.8484	93.0801
																		Jiangxi-U7	46105	88.4619	96.6979	94.9256		Shanxi-U4	19958	58.5638	83.6219	79.4864		Sichuan-U6	41989.1	90.3199	97.4839	96.2443
																		Hubei-U7	47833.3	91.1706	97.4933	96.4303		Gansu-U4	21869.3	60.9322	84.9447	80.5446		Guizhou-U6	45882	92.0168	97.9518	97.3001
																		Hunan-U7	48933.7	93.946	98.29	97.6714		Xinjiang-U4	23533.6	63.4763	86.2652	81.5196		Chongqing-U7	47886.8	94.369	98.5733	98.6
																		Anhui-U7	49721	96.5178	99.0165	98.5588		Shaanxi-U4	23829.3	68.6364	88.9102	84.3767		Yunnan-U7	49731.1	97.0227	99.2485	99.2601
Income group abbreviation																		Henan-U7	49734.7	100	100	100		Qinghai-U4	23948.4	69.3723	89.2855	84.5969		Guangxi-U7	50127.1	100	100	100
R1	Rural, extremely poor																							Shanxi-U5	26785	74.8539	91.7852	88.5542
R2	Rural, poor																							Gansu-U5	28093.4	76.2717	92.4017	89.1448
R3	Rural, middle																							Ningxia-U5	28551.3	77.76	93.0384	89.9743
R4	Rural, middle high																							Xinjiang-U5	29817.9	79.2043	93.63	90.526
R5	Rural, high																							Qinghai-U5	33753.8	79.6488	93.7909	90.6451
U1	Urban, extremely poor																							Shanxi-U6	34707	83.1434	95.0207	92.7972
U2	Urban, poor																							Shaanxi-U6	38143.5	90.6441	97.4226	95.9826
U3	Urban, lower middle																							Gansu-U6	38562.7	92.4482	97.9941	96.6324
U4	Urban, middle																							Xinjiang-U6	39236.1	94.202	98.5401	97.1705
U5	Urban, middle high																							Ningxia-U7	46838.6	94.9214	98.7277	97.4741
U6	Urban, rich																							Qinghai-U7	48076.6	95.5018	98.8751	97.6186
U7	Urban, very rich																							Shanxi-U7	48844	100	100	100
